# Supplementary material for: Quality and Nutritional/Textural Properties of Durum Wheat Pasta Enriched with Cricket Powder
Source: Foods. 2019 Feb 1;8(2):46. doi: 10.3390/foods8020046 (PMC6406663; doi:10.3390/foods8020046)
Supplement: Supplementary file 1 [file foods-08-00046-s001.zip]

Archive with 1 entries (1 files):
- foods-425941-supplementary.xlsx
