# Supplementary material for: Quality and Nutritional/Textural Properties of Durum Wheat Pasta Enriched with Cricket Powder
Source: Foods. 2019 Feb 1;8(2):46. doi: 10.3390/foods8020046 (PMC6406663; doi:10.3390/foods8020046)
Supplement: Supplementary file 1 [file foods-08-00046-s001.zip › foods-425941-supplementary.xlsx]

## Sheet: Arkusz1
	Optimal cooking time [min]	Cooking weight [g/g]	Cooking loss [%]	L*	a*	b*	Firmness [N]	Total work of shear [N/mm × s]	Appearance	Flavor	Color	Texture	Taste	Overall rating
Optimal cooking time [min]	1	-0.73197	-0.976712	-0.836087	0.627649	-0.817295	0.905273	0.92743	-0.221648	-0.41743	-0.581128	0.748844	-0.266439	0.41743
Cooking weight [g/g]	-0.73197	1	0.851581	0.985147	-0.989825	0.989424	-0.89674	-0.933469	0.484584	0.211636	0.321756	-0.232535	-0.181211	-0.211636
Cooking loss [%]	-0.976712	0.851581	1	0.928877	-0.768749	0.909702	-0.972142	-0.979659	0.376339	0.311635	0.598002	-0.602388	0.209664	-0.311635
L*	-0.836087	0.985147	0.928877	1	-0.950952	0.996237	-0.952978	-0.979615	0.471414	0.245094	0.427888	-0.35741	-0.0546648	-0.245094
a*	0.627649	-0.989825	-0.768749	-0.950952	1	-0.960207	0.83429	0.873102	-0.502677	-0.159695	-0.241914	0.112056	0.267039	0.159695
b*	-0.817295	0.989424	0.909702	0.996237	-0.960207	1	-0.924959	-0.973268	0.411167	0.305867	0.34862	-0.369216	-0.137845	-0.305867
Firmness [N]	0.905273	-0.89674	-0.972142	-0.952978	0.83429	-0.924959	1	0.964284	-0.576241	-0.106125	-0.673568	0.400328	-0.248833	0.106125
Total work of shear [N/mm × s]	0.92743	-0.933469	-0.979659	-0.979615	0.873102	-0.973268	0.964284	1	-0.369742	-0.348926	-0.470291	0.528418	-0.0290496	0.348926
Appearance	-0.221648	0.484584	0.376339	0.471414	-0.502677	0.411167	-0.576241	-0.369742	1	-0.738549	0.738549	0.45733	0.471405	0.738549
Flavor	-0.41743	0.211636	0.311635	0.245094	-0.159695	0.305867	-0.106125	-0.348926	-0.738549	1	-0.454545	-0.802181	-0.522233	-1
Color	-0.581128	0.321756	0.598002	0.427888	-0.241914	0.34862	-0.673568	-0.470291	0.738549	-0.454545	1	-0.12666	0.870388	0.454545
Texture	0.748844	-0.232535	-0.602388	-0.35741	0.112056	-0.369216	0.400328	0.528418	0.45733	-0.802181	-0.12666	1	-0.0808452	0.802181
Taste	-0.266439	-0.181211	0.209664	-0.0546648	0.267039	-0.137845	-0.248833	-0.0290496	0.471405	-0.522233	0.870388	-0.0808452	1	0.522233
Overall rating	0.41743	-0.211636	-0.311635	-0.245094	0.159695	-0.305867	0.106125	0.348926	0.738549	-1	0.454545	0.802181	0.522233	1
